# Supplementary material for: Direct Electrochemical Generation of Catalytically Competent Oxyferryl Species of Classes I and P Dye Decolorizing Peroxidases
Source: Int J Mol Sci. 2021 Nov 20;22(22):12532. doi: 10.3390/ijms222212532 (PMC8653965; doi:10.3390/ijms222212532)
Supplement: Supplementary file 1 [file ijms-22-12532-s001.zip]

Archive with 1 entries (1 files):
- ijms-1441008 supplementary.pdf
